# Supplementary material for: Premature Macrophage Activation by Stored Red Blood Cell Transfusion Halts Liver Regeneration Post-Partial Hepatectomy in Rats
Source: Cells. 2022 Nov 7;11(21):3522. doi: 10.3390/cells11213522 (PMC9654889; doi:10.3390/cells11213522)
Supplement: Supplementary file 1 [file cells-11-03522-s001.zip]

Archive with 1 entries (1 files):
- cells-1929637-supplementary.pdf
